# Supplementary material for: Disinfection of sink drains to reduce a source of three opportunistic pathogens, during Serratia marcescens clusters in a neonatal intensive care unit
Source: PLoS One. 2024 Jun 12;19(6):e0304378. doi: 10.1371/journal.pone.0304378 (PMC11168660; doi:10.1371/journal.pone.0304378)
Supplement: S1 Table — (XLSX) [file pone.0304378.s007.xlsx]

## Sheet: CONTENT
	DATASET S1. This supplementary file includes 7 sheets of sequencing results, using the S. marcescens HiSST scheme and bioinformatics pipeline: - Sheets #1 provides additional information on the library pools shipped for Illumina sequencing, along with the barcoded primer set sequences used. - Sheets #2,#3 and #4 provide the proportion of reads remaining at each step of the bioinformatics pipeline…

## Sheet: Sheet1. Barcoded primers 
			Index 1		Index 2
			ID	Sequences	ID	Sequences
Library or Amplicon samples	Library		S502	AATGATACGGCGACCACCGAGATCTACACCTCTCTATTCGTCGGCAGCGTC	N701	CAAGCAGAAGACGGCATACGAGATTCGCCTTAGTCTCGTGGGCTCGG
Type of Container and layout	96 well plate - Specify coordinates		S503	AATGATACGGCGACCACCGAGATCTACACTATCCTCTTCGTCGGCAGCGTC	N702	CAAGCAGAAGACGGCATACGAGATCTAGTACGGTCTCGTGGGCTCGG
Plate Type	Eppendorf twin.tec, Full Skirt (recommended for DNA)		S505	AATGATACGGCGACCACCGAGATCTACACGTAAGGAGTCGTCGGCAGCGTC	N703	CAAGCAGAAGACGGCATACGAGATTTCTGCCTGTCTCGTGGGCTCGG
Adapter / Index type	Illumina Nextera		S506	AATGATACGGCGACCACCGAGATCTACACACTGCATATCGTCGGCAGCGTC	N704	CAAGCAGAAGACGGCATACGAGATGCTCAGGAGTCTCGTGGGCTCGG
Index infos (URL)	https://support-docs.illumina.com/SHARE/AdapterSeq/Content/SHARE/AdapterSeq/Nextera/DNAIndexesNXT.htm		S507	AATGATACGGCGACCACCGAGATCTACACAAGGAGTATCGTCGGCAGCGTC	N705	CAAGCAGAAGACGGCATACGAGATAGGAGTCCGTCTCGTGGGCTCGG
Fragment / Library Size (bp)	350		S510	AATGATACGGCGACCACCGAGATCTACACCGTCTAATTCGTCGGCAGCGTC	N706	CAAGCAGAAGACGGCATACGAGATCATGCCTAGTCTCGTGGGCTCGG
Concentration (ng/μl)	1.5		S511	AATGATACGGCGACCACCGAGATCTACACTCTCTCCGTCGTCGGCAGCGTC	N707	CAAGCAGAAGACGGCATACGAGATGTAGAGAGGTCTCGTGGGCTCGG
Volume (μl)	75		S513	AATGATACGGCGACCACCGAGATCTACACTCGACTAGTCGTCGGCAGCGTC	N710	CAAGCAGAAGACGGCATACGAGATCAGCCTCGGTCTCGTGGGCTCGG
Type of Sequencing	Illumina MiSeq PE250		S515	AATGATACGGCGACCACCGAGATCTACACTTCTAGCTTCGTCGGCAGCGTC	N711	CAAGCAGAAGACGGCATACGAGATTGCCTCTTGTCTCGTGGGCTCGG
Nb libraries / amplicons in pool	n = 50-60 for eDNA, and n = 70-90 for isolates		S516	AATGATACGGCGACCACCGAGATCTACACCCTAGAGTTCGTCGGCAGCGTC	N712	CAAGCAGAAGACGGCATACGAGATTCCTCTACGTCTCGTGGGCTCGG
			S517	AATGATACGGCGACCACCGAGATCTACACGCGTAAGATCGTCGGCAGCGTC	N714	CAAGCAGAAGACGGCATACGAGATTCATGAGCGTCTCGTGGGCTCGG
			S518	AATGATACGGCGACCACCGAGATCTACACCTATTAAGTCGTCGGCAGCGTC	N715	CAAGCAGAAGACGGCATACGAGATCCTGAGATGTCTCGTGGGCTCGG
			S520	AATGATACGGCGACCACCGAGATCTACACAAGGCTATTCGTCGGCAGCGTC	N716	CAAGCAGAAGACGGCATACGAGATTAGCGAGTGTCTCGTGGGCTCGG
			S521	AATGATACGGCGACCACCGAGATCTACACGAGCCTTATCGTCGGCAGCGTC	N718	CAAGCAGAAGACGGCATACGAGATGTAGCTCCGTCTCGTGGGCTCGG
			S522	AATGATACGGCGACCACCGAGATCTACACTTATGCGATCGTCGGCAGCGTC	N719	CAAGCAGAAGACGGCATACGAGATTACTACGCGTCTCGTGGGCTCGG
					N720	CAAGCAGAAGACGGCATACGAGATAGGCTCCGGTCTCGTGGGCTCGG
					N721	CAAGCAGAAGACGGCATACGAGATGCAGCGTAGTCTCGTGGGCTCGG
					N722	CAAGCAGAAGACGGCATACGAGATCTGCGCATGTCTCGTGGGCTCGG
					N723	CAAGCAGAAGACGGCATACGAGATGAGCGCTAGTCTCGTGGGCTCGG
					N724	CAAGCAGAAGACGGCATACGAGATCGCTCAGTGTCTCGTGGGCTCGG
					N726	CAAGCAGAAGACGGCATACGAGATGTCTTAGGGTCTCGTGGGCTCGG
					N727	CAAGCAGAAGACGGCATACGAGATACTGATCGGTCTCGTGGGCTCGG
					N728	CAAGCAGAAGACGGCATACGAGATTAGCTGCAGTCTCGTGGGCTCGG
					N729	CAAGCAGAAGACGGCATACGAGATGACGTCGAGTCTCGTGGGCTCGG

## Sheet: Sheet2. gabR Summary dada2
	input	filtered	denoisedF	denoisedR	merged	nonchim
BWD-S2-1329-gabR	3531	3325	3324	3323	3323	3299
BWD-S3-1329-gabR	3795	3504	3492	3491	3419	3410
BWD-S14-1329-gabR	2626	2428	2399	2390	2100	1358
BWD-S16-1329-gabR	3363	3154	3147	3147	3144	3136
BWD-HWSs-1329-gabR	2585	2448	2432	2437	2429	2429
BWD-S2-1335-gabR	2787	2604	2596	2598	2591	2581
BWD-S14-1335-gabR	3845	3619	3613	3607	3513	3196
BWD-S16-1335-gabR	3663	3429	3415	3413	3404	3404
BWD-HWSs-1335-gabR	2956	2796	2779	2782	2766	2762
BWD-S4-1349-gabR	3353	3146	3142	3135	3131	3117
BWD-S14-1349-gabR	3221	3025	3011	3011	2886	2416
BWD-S15-1349-gabR	2961	2789	2779	2713	2598	1629
BWD-S16-1349-gabR	3630	3398	3392	3391	3388	3381
BWD-HWSs-1349-gabR	2365	2116	2108	2104	2102	2098
BWD-S6-1229-gabR	21443	19256	19221	19215	18871	15526
BWD-HWSr-1229-gabR	9286	8361	8347	8349	8332	8267
BWD-S33-1229-gabR	17516	15921	15902	15909	15887	15749
BWD-HWSs-1229-gabR	9501	8519	8504	8510	8489	8391
BWD-S7-1229-gabR	9724	8670	8653	8659	8647	8577
BWD-S27-1229-gabR	14928	13345	13328	13307	13295	13218
BWD-S6-1236-gabR	22847	20553	20532	20546	20503	20242
BWD-HWSr-1236-gabR	12616	11378	11361	11337	11328	11265
BWD-S18-1236-gabR	7983	7088	7074	7085	7074	7023
BWD-HWSr-1264-gabR	9227	7089	7078	7063	7045	7003
BWD-S18-1264-gabR	24061	21532	21491	21465	21372	21277
BWD-S33-1264-gabR	12529	11212	11201	11203	11179	11097
BWD-HWSs-1264-gabR	5606	4568	4552	4556	4536	4364
BWD-HWSr-1271-gabR	6457	5556	5546	5532	5527	5497
BWD-S18-1271-gabR	11746	9989	9962	9957	9936	9157
BWD-S33-1271-gabR	21481	19260	19215	19239	19200	19048
BWD-HWSs-1236-gabR	7446	6719	6704	6697	6686	6637
BWD-S12-1236-gabR	22245	20121	20096	20116	20079	19895
BWD-HWSr-1243-gabR	10467	9412	9391	9409	9391	9322
BWD-S33-1243-gabR	23419	21007	20988	21002	20976	20800
BWD-HWSs-1243-gabR	7077	6163	6159	6162	6159	6102
BWD-HWSr-1250-gabR	15984	14318	14301	14311	14299	14172
BWD-S18-1250-gabR	4597	3952	3942	3931	3924	3886
BWD-HWSs-1271-gabR	6754	5907	5890	5897	5888	5838
BWD-HWSr-1278-gabR	17431	15313	15283	15299	15276	15137
BWD-S18-1278-gabR	7413	6478	6469	6454	6430	6393
BWD-S33-1278-gabR	8988	7812	7759	7785	7733	7733
BWD-HWSs-1278-gabR	5328	4444	4438	4429	4424	4384
BWD-S7-1278-gabR	11333	9583	9569	9573	9559	9475
BWD-S9-1278-gabR	18056	16000	15973	15982	15848	13140
BWD-S33-1250-gabR	20379	18610	18570	18601	18570	18398
BWD-HWSs-1250-gabR	10161	9118	9099	9088	9066	8998
BWD-S7-1250-gabR	11463	10292	10273	10261	10246	10183
BWD-S26-1250-gabR	15704	14180	14153	14174	14151	14032
BWD-S27-1250-gabR	15595	14114	14092	14105	14089	13996
BWD-HWSr-1257-gabR	11124	10026	10008	10017	10005	9912
BWD-S18-1257-gabR	8455	7488	7468	7450	7440	7405
BWD-S26-1278-gabR	17392	15644	15626	15638	15612	15487
BWD-S27-1278-gabR	40418	35554	35468	35530	35370	34478
BWD-S9-1285-gabR	18929	16815	16707	16763	16465	11912
BWD-S9-1292-gabR	19034	17085	17046	17073	16851	14163
BWD-S27-1292-gabR	16196	14496	14471	14490	14468	14344
BWD-S9-1301-gabR	27652	24840	24734	24826	24679	24011
BWD-S27-1301-gabR	23164	20795	20772	20759	20744	20569
BWD-S33-1257-gabR	11060	9975	9956	9949	9936	9860
BWD-HWSs-1257-gabR	6882	6139	6095	6119	6078	6066
BWD-R7-1264-gabR	10172	9158	9145	9129	9117	9070
BWD-S9-1306-gabR	17520	15571	15518	15519	15368	11116
BWD-R1-1313-gabR	20829	18251	18229	18239	18142	18077
BWD-S14-1313-gabR	18426	16463	16314	16281	14406	5557
BWD-S15-1313-gabR	8447	7406	7381	7370	7156	4950
BWD-S9-1250-Sm4-gabR	1697	1210	1208	1205	1204	1204
BWD-S2-1330-gabR	1458	1183	1178	1176	1173	1173
BWD-S16-2028-gabR	1340	925	920	920	915	915
BWD-S14-1330-gabR	1628	1235	1227	1233	1002	902
BWD-S34-2028-gabR	1774	1304	1297	1301	1295	1295
BWD-S15-1330-gabR	1633	1217	1212	1213	1148	1091
BWD-S1-1349-gabR	1549	594	594	591	581	581
BWD-S16-1330-gabR	512	12	12	12	12	12
BWD-S21-1349-gabR	2146	1475	1469	1462	1455	1455
BWD-S2-1326-gabR	1573	1293	1290	1291	1288	1288
BWD-S3-1326-gabR	1997	1671	1669	1666	1664	1664
BWD-S14-1326-gabR	1919	1532	1530	1528	1383	1228
BWD-S12-1236-Sm1-gabR	1400	1082	1077	1075	1071	1071
BWD-S15-1326-gabR	715	580	574	575	559	559
BWD-S16-1313-Sm1-gabR	1246	689	687	685	683	683
BWD-S16-1326-gabR	1174	847	846	844	843	843
BWD-S16-1313-Sm3-gabR	1325	1037	1032	1032	1028	1028
BWD-S34-1326-gabR	1688	1349	1348	1345	1345	1342
BWD-S9-1250-Sm3-gabR	986	750	748	747	745	745
BWD-HWSs-1326-gabR	1510	1153	1148	1148	1141	1141
BWD-S26-1229-gabR	2141	878	874	876	872	872
BWD-S18-1243-gabR	1559	867	866	863	862	862
BWD-S9-1250-gabR	2432	1158	1153	1156	1150	1125
BWD-S5-1264-gabR	2490	850	849	848	848	845

## Sheet: Sheet3. bssA Summary dada2
	input	filtered	denoisedF	denoisedR	merged	nonchim
BWD-S2-1329-bssA	3824	3676	3664	3650	3639	3628
BWD-S3-1329-bssA	4467	4096	4070	4062	4037	4037
BWD-S14-1329-bssA	3505	3451	3381	3430	2811	1314
BWD-S15-1329-bssA	3693	3605	3573	3578	3490	3137
BWD-S16-1329-bssA	3246	3170	3154	3148	3142	3139
BWD-S34-1329-bssA	3382	3303	3296	3289	3283	3259
BWD-HWSs-1329-bssA	3071	2985	2976	2961	2949	2945
BWD-S2-1335-bssA	4320	3989	3983	3965	3962	3952
BWD-S14-1335-bssA	3155	3122	3068	3111	2627	1404
BWD-S15-1335-bssA	3128	3070	3022	3059	2890	1987
BWD-S16-1335-bssA	3354	3225	3198	3203	3181	3174
BWD-HWSs-1335-bssA	2997	2893	2887	2874	2871	2860
BWD-S4-1349-bssA	4382	3959	3943	3940	3928	3922
BWD-S14-1349-bssA	3406	3302	3260	3244	2890	1992
BWD-S15-1349-bssA	2609	2534	2518	2521	2404	1756
BWD-S16-1349-bssA	4104	3866	3849	3841	3818	3818
BWD-HWSs-1349-bssA	4069	3741	3728	3710	3689	3685
BWD-S6-1229-bssA	23204	21611	21483	21463	20807	14054
BWD-HWSr-1229-bssA	13684	13234	13218	13153	13068	13033
BWD-S18-1229-bssA	16928	15911	15883	15846	15739	15644
BWD-S33-1229-bssA	19249	18553	18520	18472	18334	18265
BWD-HWSs-1229-bssA	19314	18718	18702	18618	18570	18512
BWD-S9-1229-bssA	19165	18362	18283	18265	17918	16278
BWD-S26-1229-bssA	19602	18933	18892	18833	18691	18610
BWD-S27-1229-bssA	16247	15682	15647	15586	15446	15401
BWD-S6-1236-bssA	17359	16017	15974	15891	15640	14126
BWD-HWSr-1264-bssA	29638	17527	17476	17421	17179	17077
BWD-S18-1264-bssA	35608	31779	31742	31636	31343	31184
BWD-S33-1264-bssA	15556	14836	14804	14730	14679	14638
BWD-HWSs-1264-bssA	25006	22349	22308	22195	22066	21952
BWD-HWSr-1271-bssA	21823	20681	20655	20583	20496	20354
BWD-S18-1271-bssA	24230	18501	18449	18349	18187	18090
BWD-S33-1271-bssA	23858	22163	22102	21982	21784	21701
BWD-HWSr-1236-bssA	15353	14802	14771	14725	14602	14567
BWD-S18-1236-bssA	15485	14724	14690	14647	14559	14504
BWD-S33-1236-bssA	19964	19324	19302	19250	19191	19096
BWD-S12-1236-bssA	19855	19093	19054	19015	18921	18839
BWD-HWSr-1243-bssA	14046	13458	13422	13383	13281	13244
BWD-S18-1243-bssA	12801	12042	12007	11937	11845	11816
BWD-S33-1243-bssA	14294	13813	13773	13721	13662	13619
BWD-HWSs-1271-bssA	20832	18669	18633	18560	18419	18311
BWD-HWSr-1278-bssA	35185	33283	33237	33103	32923	32740
BWD-S18-1278-bssA	14720	14125	14107	14063	14009	13927
BWD-S33-1278-bssA	27998	22818	22780	22643	22539	22421
BWD-HWSs-1278-bssA	21424	19834	19804	19722	19621	19494
BWD-S7-1278-bssA	20153	18679	18640	18541	18443	18384
BWD-S9-1278-bssA	19751	18915	18867	18804	18577	17892
BWD-HWSs-1243-bssA	11863	11297	11281	11234	11125	11090
BWD-HWSr-1250-bssA	12919	12421	12406	12336	12253	12213
BWD-S18-1250-bssA	14814	13917	13894	13856	13785	13731
BWD-HWSs-1250-bssA	15927	15136	15098	15064	14951	14871
BWD-S7-1250-bssA	10954	10528	10494	10465	10365	10326
BWD-S9-1250-bssA	15666	15048	15005	14967	14853	14732
BWD-S26-1250-bssA	12390	11958	11917	11910	11852	11806
BWD-S26-1278-bssA	16250	15541	15518	15390	15270	15214
BWD-S27-1278-bssA	34052	32047	31991	31862	31119	30972
BWD-S9-1285-bssA	9545	8931	8890	8860	8718	8057
BWD-S27-1285-bssA	22245	19268	19226	19134	19073	18957
BWD-S9-1292-bssA	21832	20396	20356	20204	19727	17283
BWD-S27-1292-bssA	17710	17050	17026	16972	16884	16808
BWD-S9-1301-bssA	20080	18041	18004	17873	17405	16180
BWD-S27-1250-bssA	14928	14402	14371	14311	14194	14156
BWD-S34-1257-bssA	17539	16805	16789	16665	16567	16529
BWD-HWSr-1257-bssA	17254	16647	16623	16549	16482	16374
BWD-S33-1257-bssA	20958	20179	20133	20072	19921	19844
BWD-HWSs-1257-bssA	17907	16992	16949	16857	16717	16632
BWD-R7-1264-bssA	16816	15832	15789	15708	15587	15548
BWD-S5-1264-bssA	26530	23960	23903	23791	23686	23571
BWD-S27-1301-bssA	20652	19486	19447	19385	19165	19065
BWD-S9-1306-bssA	39564	37850	37774	37607	36268	31193
BWD-S27-1306-bssA	20963	19427	19390	19290	19201	19094
BWD-R1-1313-bssA	24584	23114	23056	22996	22830	22714
BWD-S14-1313-bssA	24128	23183	22838	22985	19755	8312
BWD-S15-1313-bssA	23568	22615	22515	22482	21734	15260
BWD-S16-1313-bssA	24707	23750	23716	23598	23396	23250
BWD-S12-1236-Sm1-bssA	2314	2253	2248	2226	2222	2222
BWD-S15-1326-bssA	697	673	659	666	644	630
BWD-S16-1313-Sm1-bssA	1208	1170	1169	1161	1160	1160
BWD-S16-1326-bssA	1566	1505	1499	1494	1489	1489
BWD-S16-1313-Sm3-bssA	1898	1830	1829	1806	1806	1800
BWD-S34-1326-bssA	2062	2008	2003	1987	1983	1983
BWD-S9-1250-Sm3-bssA	928	888	884	885	882	882
BWD-HWSs-1326-bssA	2080	1983	1973	1963	1954	1954
BWD-S9-1250-Sm4-bssA	1784	1733	1730	1721	1718	1718
BWD-S2-1330-bssA	1727	1604	1596	1585	1575	1575
BWD-S16-2028-bssA	1701	1645	1643	1634	1633	1633
BWD-S14-1330-bssA	1320	1277	1264	1268	1041	675
BWD-S34-2028-bssA	2135	1995	1989	1984	1979	1979
BWD-S15-1330-bssA	2008	1954	1917	1939	1841	1583
BWD-S1-1349-bssA	1348	1290	1286	1281	1279	1279
BWD-S16-1330-bssA	1918	1806	1792	1787	1765	1679
BWD-S21-1349-bssA	1787	1700	1690	1683	1674	1674
BWD-S2-1326-bssA	1921	1861	1853	1837	1830	1830
BWD-S3-1326-bssA	1408	1348	1345	1335	1334	1334
BWD-S14-1326-bssA	1061	1044	1021	1037	948	706
BWD-S7-1229-bssA	2375	2254	2246	2230	2226	2226
BWD-HWSs-1236-bssA	2067	1936	1933	1918	1916	1903
BWD-S33-1250-bssA	2574	2444	2440	2411	2408	2408
BWD-S18-1257-bssA	1882	1737	1734	1720	1717	1717

## Sheet: Sheet4. dhaM Summary dada2
	input	filtered	denoisedF	denoisedR	merged	nonchim
BWD-S3-1329-dhaM	3396	3000	2990	2985	2981	2956
BWD-S16-1329-dhaM	3720	3537	3534	3530	3527	3506
BWD-HWSs-1329-dhaM	3559	3378	3374	3374	3370	3349
BWD-HWSs-1335-dhaM	4370	4028	4023	4016	4014	3992
BWD-HWSs-1349-dhaM	3659	3335	3322	3321	3319	3303
BWD-S6-1229-dhaM	15742	14267	14212	14223	13966	10744
BWD-HWSr-1229-dhaM	12130	11331	11299	11320	11296	11188
BWD-S18-1229-dhaM	21816	18823	18776	18803	18771	18576
BWD-S33-1229-dhaM	22275	20162	20125	20152	20082	19890
BWD-HWSs-1229-dhaM	19651	18213	18197	18209	18192	18009
BWD-S9-1229-dhaM	18341	16420	16397	16411	16345	16187
BWD-S26-1229-dhaM	17855	16432	16391	16423	16389	16239
BWD-S27-1229-dhaM	14756	13579	13570	13569	13547	13399
BWD-S6-1236-dhaM	20376	18162	18088	18121	17863	16275
BWD-HWSr-1264-dhaM	27718	25294	25246	25272	25220	24966
BWD-S18-1264-dhaM	42741	37691	37623	37669	37573	37176
BWD-S33-1264-dhaM	18494	16814	16791	16803	16769	16590
BWD-HWSs-1264-dhaM	32755	29356	29276	29322	29262	28966
BWD-HWSr-1271-dhaM	26083	24071	24028	24059	23985	23759
BWD-S18-1271-dhaM	36809	13652	13574	13588	13378	12973
BWD-S33-1271-dhaM	28474	25684	25639	25663	25574	25303
BWD-HWSr-1236-dhaM	16500	15245	15216	15237	15213	15060
BWD-S18-1236-dhaM	15510	13993	13963	13980	13958	13767
BWD-S33-1236-dhaM	15583	14204	14185	14203	14170	14044
BWD-S12-1236-dhaM	20758	18662	18633	18652	18580	18379
BWD-HWSr-1243-dhaM	18342	16905	16884	16895	16872	16711
BWD-S18-1243-dhaM	16062	14452	14424	14440	14411	14251
BWD-S33-1243-dhaM	13876	12605	12591	12540	12527	12435
BWD-HWSs-1271-dhaM	21153	19411	19371	19405	19361	19185
BWD-HWSr-1278-dhaM	44068	40547	40498	40523	40458	40012
BWD-S18-1278-dhaM	21309	19596	19560	19582	19546	19369
BWD-S33-1278-dhaM	26792	24153	24120	24143	24072	23821
BWD-HWSs-1278-dhaM	23269	21407	21369	21390	21329	21097
BWD-S7-1278-dhaM	24496	22262	22238	22253	22207	21965
BWD-S9-1278-dhaM	24166	21984	21940	21968	21914	21686
BWD-HWSs-1243-dhaM	11420	10436	10412	10427	10410	10278
BWD-HWSr-1250-dhaM	20378	19066	19030	19051	19009	18768
BWD-S18-1250-dhaM	17307	14375	14348	14357	14322	14089
BWD-HWSs-1250-dhaM	19534	17940	17910	17928	17895	17699
BWD-S7-1250-dhaM	21978	20452	20417	20440	20414	20198
BWD-S9-1250-dhaM	17836	16277	16254	16266	16233	16050
BWD-S26-1250-dhaM	11685	10939	10924	10933	10923	10826
BWD-S26-1278-dhaM	19625	18347	18315	18338	18309	18113
BWD-S27-1278-dhaM	40572	37504	37416	37492	37258	37012
BWD-S9-1285-dhaM	19150	17680	17662	17677	17640	17462
BWD-S27-1285-dhaM	24332	22660	22622	22651	22613	22369
BWD-S9-1292-dhaM	21172	19450	19416	19436	19320	19179
BWD-S27-1292-dhaM	21082	19760	19723	19750	19702	19494
BWD-S9-1301-dhaM	21532	19510	19462	19468	19438	19239
BWD-S27-1250-dhaM	15854	14829	14792	14817	14788	14611
BWD-S34-1257-dhaM	15319	14184	14146	14166	14131	13961
BWD-HWSr-1257-dhaM	17519	16409	16379	16401	16378	16186
BWD-S33-1257-dhaM	17250	15704	15675	15700	15604	15484
BWD-HWSs-1257-dhaM	18724	17213	17185	17190	17167	17005
BWD-R7-1264-dhaM	18429	16995	16971	16989	16962	16806
BWD-S5-1264-dhaM	16945	15592	15569	15578	15526	15379
BWD-S27-1301-dhaM	22728	21171	21134	21165	21098	20890
BWD-S9-1306-dhaM	41523	37637	37586	37546	37472	37132
BWD-S27-1306-dhaM	22653	20751	20715	20741	20694	20471
BWD-R1-1313-dhaM	25252	23443	23403	23435	23394	23135
BWD-S14-1313-dhaM	23210	21513	21313	21438	20243	12145
BWD-S15-1313-dhaM	18802	17516	17456	17505	16973	12638
BWD-S16-1313-dhaM	31070	24774	24735	24750	24706	24418
BWD-S21-1349-dhaM	1545	1382	1373	1376	1367	1367
BWD-S2-1326-dhaM	1186	1039	1034	1034	1029	1029
BWD-S3-1326-dhaM	1389	1191	1183	1187	1180	1180
BWD-S14-1326-dhaM	1905	1712	1672	1704	1590	1208
BWD-S12-1236-Sm1-dhaM	1735	1514	1507	1508	1376	1376
BWD-S15-1326-dhaM	1904	1734	1715	1733	1686	1641
BWD-S16-1313-Sm1-dhaM	1415	1269	1266	1263	1260	1260
BWD-S16-1326-dhaM	1910	1639	1638	1636	1636	1628
BWD-S16-1313-Sm3-dhaM	1784	1604	1596	1598	1591	1591
BWD-S34-1326-dhaM	2026	1816	1799	1809	1795	1795
BWD-S9-1250-Sm3-dhaM	1658	1454	1450	1449	1445	1445
BWD-HWSs-1326-dhaM	1771	1567	1566	1559	1559	1549
BWD-S9-1250-Sm4-dhaM	1708	1538	1530	1530	1522	1522
BWD-S2-1330-dhaM	1291	1127	1123	1124	1121	1118
BWD-S16-2028-dhaM	1018	910	904	907	901	901
BWD-S14-1330-dhaM	756	658	642	653	600	555
BWD-S34-2028-dhaM	1831	1628	1623	1611	1606	1606
BWD-S15-1330-dhaM	1610	1478	1472	1472	1424	1341
BWD-S1-1349-dhaM	782	686	684	681	679	679
BWD-S16-1330-dhaM	1049	883	873	876	849	849
BWD-S7-1229-dhaM	2470	2200	2198	2189	2188	2176
BWD-HWSs-1236-dhaM	1884	1656	1656	1644	1644	1635
BWD-S33-1250-dhaM	2193	1842	1841	1841	1840	1834
BWD-S18-1257-dhaM	1922	1611	1606	1607	1602	1602

## Sheet: Sheet5. gabR ASVs counts
Samples	BWD-HWSr-1278-gabR	BWD-HWSr-1250-gabR	BWD-HWSr-1236-gabR	BWD-HWSr-1257-gabR	BWD-S18-1264-gabR	BWD-HWSr-1243-gabR	BWD-S18-1271-gabR	BWD-HWSs-1250-gabR	BWD-R1-1313-gabR	BWD-HWSs-1229-gabR	BWD-HWSr-1229-gabR	BWD-S18-1257-gabR	BWD-S18-1236-gabR	BWD-HWSr-1264-gabR	BWD-HWSs-1236-gabR	BWD-S18-1278-gabR	BWD-HWSs-1243-gabR	BWD-HWSs-1257-gabR	BWD-HWSs-1271-gabR	BWD-HWSr-1271-gabR	BWD-HWSs-1278-gabR	BWD-HWSs-1264-gabR	BWD-S15-1313-gabR	BWD-S18-1250-gabR	BWD-HWSs-1335-gabR	BWD-HWSs-1329-gabR	BWD-HWSs-1349-gabR	BWD-S34-1326-gabR	BWD-S34-2028-gabR	BWD-HWSs-1326-gabR	BWD-S15-1349-gabR	BWD-S15-1330-gabR	BWD-S14-1313-gabR	BWD-S18-1243-gabR	BWD-S6-1229-gabR	BWD-S15-1326-gabR	BWD-S14-1349-gabR	BWD-S14-1329-gabR	BWD-S14-1335-gabR	BWD-S14-1330-gabR	BWD-S6-1236-gabR	BWD-S7-1229-gabR	BWD-S12-1236-gabR	BWD-S33-1278-gabR	BWD-R7-1264-gabR	BWD-S33-1264-gabR	BWD-S27-1278-gabR	BWD-S9-1292-gabR	BWD-S9-1306-gabR
ASV_gabR_1	15137	14172	11263	9910	9588	9322	9129	8990	8443	8391	8267	7405	7023	7003	6631	6393	6102	6066	5838	5477	4369	4350	4063	3886	2754	2429	2059	1342	1295	1141	1069	1008	965	862	745	541	406	289	208	162	128	90	83	54	47	26	21	21	17
ASV_gabR_2	0	0	0	0	11681	0	0	0	0	0	0	0	0	0	0	0	0	0	0	17	0	0	0	0	0	0	0	0	0	0	0	0	0	0	0	0	0	0	0	0	14	0	0	0	0	0	20468	0	0
ASV_gabR_3	0	0	0	0	0	0	0	0	0	0	0	0	0	0	6	0	0	0	0	0	15	14	0	0	0	0	0	0	0	0	0	0	0	0	0	0	0	0	0	0	0	0	0	6382	0	9181	1222	7440	6331
ASV_gabR_4	0	0	0	0	0	0	7	0	0	0	0	0	0	0	0	0	0	0	0	0	0	0	488	0	0	0	0	0	0	0	404	36	868	0	0	18	92	43	77	47	0	0	0	0	0	0	11875	3052	1236
ASV_gabR_5	0	0	0	0	0	0	0	0	0	0	0	0	0	0	0	0	0	0	0	0	0	0	0	0	0	0	0	0	0	0	0	0	0	0	14781	0	0	0	0	0	20096	4	0	0	0	0	0	0	0
ASV_gabR_6	0	0	0	0	0	0	0	0	0	0	0	0	0	0	0	0	0	0	0	0	0	0	0	0	0	0	0	0	0	0	0	0	0	0	0	0	0	0	0	0	0	8483	0	0	0	0	0	0	0
ASV_gabR_7	0	0	0	0	0	0	0	8	0	0	0	0	0	0	0	0	0	0	0	0	0	0	0	0	0	0	0	0	0	0	0	0	0	0	0	0	0	0	0	0	0	0	16497	0	0	0	516	1801	1825
ASV_gabR_8	0	0	0	0	0	0	0	0	0	0	0	0	0	0	0	0	0	0	0	0	0	0	0	0	0	0	0	0	0	0	0	0	0	0	0	0	0	0	0	0	0	0	0	1297	0	1885	256	1472	1298
ASV_gabR_9	0	0	0	0	0	0	0	0	9608	0	0	0	0	0	0	0	0	0	0	0	0	0	0	0	0	0	0	0	0	0	0	0	0	0	0	0	0	0	0	0	0	0	0	0	9019	0	0	0	0
ASV_gabR_10	0	0	0	0	4	0	0	0	26	0	0	0	0	0	0	0	0	0	0	0	0	0	0	0	0	0	0	0	0	0	0	0	0	0	0	0	0	0	0	0	0	0	0	0	0	0	0	0	0
ASV_gabR_11	0	0	0	0	0	0	0	0	0	0	0	0	0	0	0	0	0	0	0	0	0	0	0	0	8	0	0	0	0	0	0	0	2856	0	0	0	1765	803	2911	693	0	0	0	0	0	0	0	0	0
ASV_gabR_12	0	0	0	0	0	0	0	0	0	0	0	0	0	0	0	0	0	0	0	0	0	0	0	0	0	0	0	0	0	0	0	0	0	0	0	0	0	0	0	0	0	0	3315	0	0	0	120	372	409
ASV_gabR_13	0	0	0	0	0	0	0	0	0	0	0	0	0	0	0	0	0	0	0	0	0	0	0	0	0	0	0	0	0	0	0	0	591	0	0	0	129	204	0	0	0	0	0	0	0	0	0	0	0
ASV_gabR_14	0	0	0	0	0	0	0	0	0	0	0	0	0	0	0	0	0	0	0	0	0	0	399	0	0	0	0	0	0	0	156	47	277	0	0	0	24	19	0	0	0	0	0	0	0	0	0	0	0
ASV_gabR_15	0	0	0	0	0	0	0	0	0	0	0	0	0	0	0	0	0	0	0	0	0	0	0	0	0	0	0	0	0	0	0	0	0	0	0	0	0	0	0	0	0	0	0	0	0	0	0	0	0
ASV_gabR_16	0	0	0	0	0	0	0	0	0	0	0	0	0	0	0	0	0	0	0	0	0	0	0	0	0	0	0	0	0	0	0	0	0	0	0	0	0	0	0	0	0	0	0	0	0	0	0	0	0
ASV_gabR_17	0	0	0	0	0	0	0	0	0	0	0	0	0	0	0	0	0	0	0	0	0	0	0	0	0	0	39	0	0	0	0	0	0	0	0	0	0	0	0	0	0	0	0	0	0	0	0	0	0
ASV_gabR_18	0	0	0	0	0	0	0	0	0	0	0	0	0	0	0	0	0	0	0	0	0	0	0	0	0	0	0	0	0	0	0	0	0	0	0	0	0	0	0	0	0	0	0	0	0	5	0	5	0
ASV_gabR_19	0	0	0	0	4	0	0	0	0	0	0	0	0	0	0	0	0	0	0	0	0	0	0	0	0	0	0	0	0	0	0	0	0	0	0	0	0	0	0	0	0	0	0	0	0	0	0	0	0
ASV_gabR_20	0	0	0	0	0	0	15	0	0	0	0	0	0	0	0	0	0	0	0	0	0	0	0	0	0	0	0	0	0	0	0	0	0	0	0	0	0	0	0	0	0	0	0	0	0	0	0	0	0
ASV_gabR_21	0	0	2	2	0	0	0	0	0	0	0	0	0	0	0	0	0	0	0	3	0	0	0	0	0	0	0	0	0	0	0	0	0	0	0	0	0	0	0	0	0	0	0	0	0	0	0	0	0
ASV_gabR_22	0	0	0	0	0	0	0	0	0	0	0	0	0	0	0	0	0	0	0	0	0	0	0	0	0	0	0	0	0	0	0	0	0	0	0	0	0	0	0	0	0	0	0	0	0	0	0	0	0
ASV_gabR_23	0	0	0	0	0	0	6	0	0	0	0	0	0	0	0	0	0	0	0	0	0	0	0	0	0	0	0	0	0	0	0	0	0	0	0	0	0	0	0	0	0	0	0	0	0	0	0	0	0
ASV_gabR_24	0	0	0	0	0	0	0	0	0	0	0	0	0	0	0	0	0	0	0	0	0	0	0	0	0	0	0	0	0	0	0	0	0	0	0	0	0	0	0	0	0	0	0	0	0	0	0	0	0
ASV_gabR_25	0	0	0	0	0	0	0	0	0	0	0	0	0	0	0	0	0	0	0	0	0	0	0	0	0	0	0	0	0	0	0	0	0	0	0	0	0	0	0	0	4	0	0	0	0	0	0	0	0
ASV_gabR_26	0	0	0	0	0	0	0	0	0	0	0	0	0	0	0	0	0	0	0	0	0	0	0	0	0	0	0	0	0	0	0	0	0	0	0	0	0	0	0	0	0	0	0	0	4	0	0	0	0
[Dominant ASV reads] / [Total reads]	1	1	0.999822	0.999798	0.548997	1	0.996942	0.999111	0.531504	1	1	1	1	1	0.999096	1	1	1	1	0.996362	0.996578	0.996792	0.820808	1	0.997104	1	0.981411	1	1	1	0.656231	0.923923	0.513946	1	0.952016	0.9678	0.730546	0.591311	0.910826	0.768293	0.992787	0.98904	0.829203	0.825294	0.994377	0.827341	0.593654	0.525312	0.569539
Proportion of eDNA samples (n = 112) with dominant ASVs representing more than 50% of total reads (Isolates excluded).	1
Proportion of eDNA samples (n = 112) with dominant ASVs representing more than 70% of total reads (Isolates excluded).	0.919643
Nb. total ASV per sample	1	1	2	2	4	1	4	2	3	1	1	1	1	1	2	1	1	1	1	3	2	2	3	1	2	1	2	1	1	1	3	3	5	1	2	2	5	5	3	3	4	3	3	3	3	4	7	7	6
Nb. Max. ASV per sample	7
Mean ASV per sample	1.16763
[truncated: 124 more columns]

## Sheet: Sheet6. bssA ASVs counts
Samples	BWD-HWSr-1278-bssA	BWD-HWSs-1264-bssA	BWD-HWSr-1271-bssA	BWD-HWSs-1278-bssA	BWD-S27-1306-bssA	BWD-S27-1301-bssA	BWD-S27-1285-bssA	BWD-S26-1229-bssA	BWD-HWSs-1229-bssA	BWD-HWSs-1271-bssA	BWD-HWSr-1264-bssA	BWD-S27-1292-bssA	BWD-HWSs-1257-bssA	BWD-HWSr-1257-bssA	BWD-S27-1278-bssA	BWD-S27-1229-bssA	BWD-S26-1278-bssA	BWD-HWSs-1250-bssA	BWD-HWSr-1236-bssA	BWD-S27-1250-bssA	BWD-HWSr-1243-bssA	BWD-HWSr-1229-bssA	BWD-HWSr-1250-bssA	BWD-S26-1250-bssA	BWD-HWSs-1243-bssA	BWD-HWSs-1349-bssA	BWD-S6-1229-bssA	BWD-HWSs-1329-bssA	BWD-HWSs-1335-bssA	BWD-HWSs-1326-bssA	BWD-HWSs-1236-bssA	BWD-S6-1236-bssA	BWD-S18-1264-bssA	BWD-S18-1229-bssA	BWD-S9-1306-bssA	BWD-R1-1313-bssA	BWD-S9-1292-bssA	BWD-S7-1250-bssA	BWD-S18-1250-bssA	BWD-S9-1229-bssA	BWD-S7-1278-bssA	BWD-S18-1271-bssA	BWD-S18-1236-bssA	BWD-S18-1243-bssA	BWD-S34-1257-bssA	BWD-S18-1278-bssA	BWD-S15-1313-bssA	BWD-S34-1329-bssA	BWD-S15-1329-bssA
ASV_bssA_1	32667	21914	20303	19462	19086	19034	18944	18593	18500	18304	17040	16791	16617	16365	16319	15386	15214	14862	14471	14037	13237	13033	12167	11803	11010	3685	3491	2945	2860	1954	1903	720	34	34	32	28	25	21	16	15	12	12	12	11	6	0	0	0	0
ASV_bssA_2	14	4	0	0	0	0	0	0	4	0	6	9	8	0	12	8	0	0	90	119	7	0	38	0	78	0	9	0	0	0	0	0	31093	15602	15466	22661	0	10305	13715	4	18365	18028	14485	11805	16506	13901	11030	3259	2530
ASV_bssA_3	14	17	0	17	0	0	0	0	0	0	0	0	0	0	14618	0	0	0	0	0	0	0	0	0	0	0	0	0	0	0	0	0	14	0	0	14	0	0	0	0	0	0	0	0	10	12	0	0	0
ASV_bssA_4	0	0	38	6	0	31	0	0	0	0	23	0	0	0	0	0	0	0	0	0	0	0	0	0	0	0	0	0	0	0	0	0	0	0	4965	0	9594	0	0	11631	0	25	0	0	0	0	1230	0	329
ASV_bssA_5	0	0	0	0	0	0	0	0	0	0	0	0	0	0	0	0	0	0	0	0	0	0	0	0	0	0	0	0	0	0	0	0	0	0	0	0	0	0	0	0	0	0	0	0	0	0	0	0	0
ASV_bssA_6	0	0	0	0	0	0	0	0	0	0	0	0	0	0	0	0	0	0	0	0	0	0	0	0	0	0	10554	0	0	0	0	13401	0	0	0	0	0	0	0	0	0	0	0	0	0	0	0	0	0
ASV_bssA_7	0	0	0	0	0	0	0	0	0	0	0	0	0	0	0	0	0	0	0	0	0	0	0	0	0	0	0	0	0	0	0	0	0	0	3212	0	2125	0	0	394	0	0	0	0	0	0	0	0	0
ASV_bssA_8	0	0	0	0	0	0	0	0	0	0	0	0	0	0	0	0	0	0	0	0	0	0	0	0	0	0	0	0	0	0	0	0	0	0	0	0	0	0	0	0	0	0	0	0	0	0	0	0	0
ASV_bssA_9	0	0	0	0	0	0	0	0	0	0	0	0	0	0	0	0	0	0	0	0	0	0	0	0	0	0	0	0	0	0	0	0	0	0	0	0	0	0	0	0	0	0	0	0	0	0	0	0	0
ASV_bssA_10	0	0	0	0	0	0	0	0	0	0	0	0	0	0	0	0	0	0	0	0	0	0	0	0	0	0	0	0	0	0	0	0	0	0	2037	0	1593	0	0	1236	0	0	0	0	0	0	0	0	0
ASV_bssA_11	0	0	0	0	0	0	0	0	0	0	0	0	0	0	0	0	0	0	0	0	0	0	0	0	0	0	0	0	0	0	0	0	0	0	2066	0	1433	0	0	659	0	0	0	0	0	0	0	0	0
ASV_bssA_12	0	0	0	0	0	0	0	0	0	0	0	0	0	0	0	0	0	0	0	0	0	0	0	0	0	0	0	0	0	0	0	0	0	0	1534	0	1109	0	0	811	0	0	0	0	0	0	0	0	0
ASV_bssA_13	0	0	0	0	0	0	0	0	0	0	0	0	0	0	0	0	0	0	0	0	0	0	0	0	0	0	0	0	0	0	0	0	0	0	1011	0	695	0	0	840	0	0	0	0	0	0	0	0	0
ASV_bssA_14	0	0	0	0	0	0	0	0	0	0	0	0	0	0	0	0	0	0	0	0	0	0	0	0	0	0	0	0	0	0	0	0	0	0	861	0	709	0	0	681	0	0	0	0	0	0	161	0	0
ASV_bssA_15	0	0	0	0	0	0	0	0	0	0	0	0	0	0	0	0	0	0	0	0	0	0	0	0	0	0	0	0	0	0	0	0	0	0	0	0	0	0	0	0	0	0	0	0	0	0	1077	0	121
ASV_bssA_16	0	0	0	0	0	0	0	0	0	0	0	0	0	0	0	0	0	0	0	0	0	0	0	0	0	0	0	0	0	0	0	0	0	0	0	0	0	0	0	0	0	9	0	0	0	0	995	0	81
ASV_bssA_17	0	0	0	0	0	0	0	0	0	0	0	0	0	0	0	0	0	0	0	0	0	0	0	0	0	0	0	0	0	0	0	0	0	0	0	0	0	0	0	0	0	10	0	0	0	0	762	0	76
ASV_bssA_18	19	10	8	9	8	0	0	9	8	7	8	3	7	9	7	0	0	9	6	0	0	0	8	0	2	0	0	0	0	0	0	0	0	0	0	0	0	0	0	0	0	0	0	0	0	0	0	0	0
ASV_bssA_19	0	0	0	0	0	0	0	0	0	0	0	0	0	0	0	0	0	0	0	0	0	0	0	0	0	0	0	0	0	0	0	0	10	8	3	11	0	0	0	0	7	6	7	0	0	6	5	0	0
ASV_bssA_20	0	0	0	0	0	0	0	0	0	0	0	0	0	0	0	0	0	0	0	0	0	0	0	0	0	0	0	0	0	0	0	0	13	0	0	0	0	0	0	0	0	0	0	0	7	8	0	0	0
ASV_bssA_21	0	7	5	0	0	0	0	8	0	0	0	5	0	0	0	0	0	0	0	0	0	0	0	0	0	0	0	0	0	0	0	0	0	0	0	0	0	0	0	0	0	0	0	0	0	0	0	0	0
ASV_bssA_22	6	0	0	0	0	0	0	0	0	0	0	0	0	0	4	0	0	0	0	0	0	0	0	0	0	0	0	0	0	0	0	0	9	0	6	0	0	0	0	0	0	0	0	0	0	0	0	0	0
ASV_bssA_23	0	0	0	0	0	0	0	0	0	0	0	0	0	0	0	0	0	0	0	0	0	0	0	0	0	0	0	0	0	0	0	0	0	0	0	0	0	0	0	0	0	0	0	0	0	0	0	0	0
ASV_bssA_24	12	0	0	0	0	0	0	0	0	0	0	0	0	0	0	0	0	0	0	0	0	0	0	0	0	0	0	0	0	0	0	0	11	0	0	0	0	0	0	0	0	0	0	0	0	0	0	0	0
ASV_bssA_25	0	0	0	0	0	0	0	0	0	0	0	0	0	0	6	0	0	0	0	0	0	0	0	0	0	0	0	0	0	0	0	0	0	0	0	0	0	0	0	0	0	0	0	0	0	0	0	0	0
ASV_bssA_26	0	0	0	0	0	0	0	0	0	0	0	0	0	0	0	0	0	0	0	0	0	0	0	0	0	0	0	0	0	0	0	0	0	0	0	0	0	0	0	0	0	0	0	0	0	0	0	0	0
ASV_bssA_27	8	0	0	0	0	0	0	0	0	0	0	0	0	0	0	7	0	0	0	0	0	0	0	0	0	0	0	0	0	0	0	0	0	0	0	0	0	0	0	0	0	0	0	0	0	0	0	0	0
ASV_bssA_28	0	0	0	0	0	0	10	0	0	0	0	0	0	0	0	0	0	0	0	0	0	0	0	0	0	0	0	0	0	0	0	0	0	0	0	0	0	0	0	0	0	0	0	0	0	0	0	0	0
ASV_bssA_29	0	0	0	0	0	0	0	0	0	0	0	0	0	0	0	0	0	0	0	0	0	0	0	0	0	0	0	0	0	0	0	0	0	0	0	0	0	0	0	0	0	0	0	0	0	0	0	0	0
ASV_bssA_30	0	0	0	0	0	0	0	0	0	0	0	0	0	0	0	0	0	0	0	0	0	0	0	0	0	0	0	0	0	0	0	0	0	0	0	0	0	0	0	7	0	0	0	0	0	0	0	0	0
ASV_bssA_31	0	0	0	0	0	0	0	0	0	0	0	0	0	0	0	0	0	0	0	0	0	0	0	0	0	0	0	0	0	0	0	0	0	0	0	0	0	0	0	0	0	0	0	0	0	0	0	0	0
ASV_bssA_32	0	0	0	0	0	0	0	0	0	0	0	0	0	0	6	0	0	0	0	0	0	0	0	0	0	0	0	0	0	0	0	0	0	0	0	0	0	0	0	0	0	0	0	0	0	0	0	0	0
ASV_bssA_33	0	0	0	0	0	0	0	0	0	0	0	0	0	0	0	0	0	0	0	0	0	0	0	0	0	0	0	0	0	0	0	5	0	0	0	0	0	0	0	0	0	0	0	0	0	0	0	0	0
ASV_bssA_34	0	0	0	0	0	0	0	0	0	0	0	0	0	0	0	0	0	0	0	0	0	0	0	0	0	0	0	0	0	0	0	0	0	0	0	0	0	0	0	0	0	0	0	0	0	0	0	0	0
ASV_bssA_35	0	0	0	0	0	0	0	0	0	0	0	0	0	0	0	0	0	0	0	0	0	0	0	3	0	0	0	0	0	0	0	0	0	0	0	0	0	0	0	0	0	0	0	0	0	0	0	0	0
ASV_bssA_36	0	0	0	0	0	0	3	0	0	0	0	0	0	0	0	0	0	0	0	0	0	0	0	0	0	0	0	0	0	0	0	0	0	0	0	0	0	0	0	0	0	0	0	0	0	0	0	0	0
ASV_bssA_37	0	0	0	0	0	0	0	0	0	0	0	0	0	0	0	0	0	0	0	0	0	0	0	0	0	0	0	0	0	0	0	0	0	0	0	0	0	0	0	0	0	0	0	0	0	0	0	0	0
[Dominant ASV reads] / [Total reads]	0.99777	0.998269	0.997494	0.998358	0.999581	0.998374	0.999314	0.999087	0.999352	0.999618	0.997833	0.998989	0.999098	0.99945	0.526895	0.999026	1	0.999395	0.99341	0.991594	0.999471	1	0.996234	0.999746	0.992786	1	0.750961	1	1	1	1	0.948676	0.997082	0.997315	0.495816	0.997667	0.555112	0.997966	0.998835	0.714523	0.998966	0.996573	0.99869	0.999069	0.998609	0.998133	0.722805	1	0.806503
Proportion of eDNA samples (n = 120) with dominant ASVs representing more than 50% of total reads (Isolates excluded).	0.958333
Proportion of eDNA samples (n = 120) with dominant ASVs representing more than 70% of total reads (Isolates excluded).	0.916667
Nb. total ASV per sample	7	5	4	4	2	2	3	3	3	2	4	4	3	2	7	3	1	2	3	2	2	1	3	2	3	1	3	1	1	1	1	3	7	3	11	4	8	2	2	10	3	6	3	2	4	4	7	1	5
Nb. Max. ASV per sample	11
Mean ASV per sample	1.72527
[truncated: 133 more columns]

## Sheet: Sheet7. dhaM ASVs counts
Samples	BWD-HWSr-1278-dhaM	BWD-S18-1264-dhaM	BWD-HWSs-1264-dhaM	BWD-HWSr-1264-dhaM	BWD-HWSr-1271-dhaM	BWD-R1-1313-dhaM	BWD-S27-1285-dhaM	BWD-S7-1278-dhaM	BWD-HWSs-1278-dhaM	BWD-S27-1301-dhaM	BWD-S27-1306-dhaM	BWD-S27-1278-dhaM	BWD-S7-1250-dhaM	BWD-S27-1292-dhaM	BWD-S18-1278-dhaM	BWD-HWSs-1271-dhaM	BWD-HWSr-1250-dhaM	BWD-S18-1229-dhaM	BWD-S26-1278-dhaM	BWD-HWSs-1229-dhaM	BWD-S9-1306-dhaM	BWD-HWSs-1250-dhaM	BWD-HWSs-1257-dhaM	BWD-HWSr-1243-dhaM	BWD-S26-1229-dhaM	BWD-HWSr-1257-dhaM	BWD-HWSr-1236-dhaM	BWD-S27-1250-dhaM	BWD-S18-1243-dhaM	BWD-S18-1250-dhaM	BWD-S34-1257-dhaM	BWD-S18-1236-dhaM	BWD-S27-1229-dhaM	BWD-S18-1271-dhaM	BWD-HWSr-1229-dhaM	BWD-S26-1250-dhaM	BWD-HWSs-1243-dhaM	BWD-S15-1313-dhaM	BWD-S6-1229-dhaM	BWD-HWSs-1335-dhaM	BWD-S6-1236-dhaM	BWD-HWSs-1329-dhaM	BWD-HWSs-1349-dhaM	BWD-S14-1313-dhaM	BWD-S7-1229-dhaM	BWD-S34-1326-dhaM	BWD-HWSs-1236-dhaM	BWD-S34-2028-dhaM	BWD-S18-1257-dhaM
ASV_dhaM_1	39995	37158	28853	24835	23718	23129	22369	21961	21052	20885	20467	20226	20198	19488	19359	19185	18768	18573	18113	18005	17730	17695	17003	16707	16237	16186	15060	14611	14251	14085	13961	13767	13390	12946	11188	10826	10278	9799	7107	3992	3635	3349	3299	2634	2176	1795	1635	1606	1602
ASV_dhaM_2	0	18	0	0	41	0	0	0	0	0	4	0	0	6	10	0	0	0	0	0	19402	0	0	0	0	0	0	0	0	4	0	0	9	27	0	0	0	723	0	0	0	0	0	6935	0	0	0	0	0
ASV_dhaM_3	13	0	0	0	0	0	0	0	45	0	0	16786	0	0	0	0	0	0	0	0	0	4	0	0	0	0	0	0	0	0	0	0	0	0	0	0	0	0	0	0	7	0	0	126	0	0	0	0	0
ASV_dhaM_4	0	0	0	0	0	0	0	0	0	0	0	0	0	0	0	0	0	0	0	0	0	0	0	0	0	0	0	0	0	0	0	0	0	0	0	0	0	0	0	0	0	0	0	0	0	0	0	0	0
ASV_dhaM_5	0	0	0	0	0	0	0	0	0	0	0	0	0	0	0	0	0	0	0	0	0	0	0	0	0	0	0	0	0	0	0	0	0	0	0	0	0	0	3637	0	12633	0	0	0	0	0	0	0	0
ASV_dhaM_6	0	0	0	0	0	0	0	0	0	0	0	0	0	0	0	0	0	0	0	0	0	0	0	0	0	0	0	0	0	0	0	0	0	0	0	0	0	0	0	0	0	0	0	0	0	0	0	0	0
ASV_dhaM_7	0	0	0	0	0	0	0	0	0	0	0	0	0	0	0	0	0	0	0	0	0	0	0	0	0	0	0	0	0	0	0	0	0	0	0	0	0	600	0	0	0	0	0	660	0	0	0	0	0
ASV_dhaM_8	0	0	0	0	0	0	0	0	0	0	0	0	0	0	0	0	0	0	0	0	0	0	0	0	0	0	0	0	0	0	0	0	0	0	0	0	0	638	0	0	0	0	0	548	0	0	0	0	0
ASV_dhaM_9	0	0	0	0	0	0	0	0	0	0	0	0	0	0	0	0	0	0	0	0	0	0	0	0	0	0	0	0	0	0	0	0	0	0	0	0	0	424	0	0	0	0	0	643	0	0	0	0	0
ASV_dhaM_10	0	0	0	0	0	0	0	0	0	0	0	0	0	0	0	0	0	0	0	0	0	0	0	0	0	0	0	0	0	0	0	0	0	0	0	0	0	454	0	0	0	0	0	526	0	0	0	0	0
ASV_dhaM_11	0	0	0	0	0	0	0	4	0	0	0	0	0	0	0	0	0	0	0	0	0	0	0	0	0	0	0	0	0	0	0	0	0	0	0	0	0	0	0	0	0	0	0	73	0	0	0	0	0
ASV_dhaM_12	0	0	113	126	0	0	0	0	0	0	0	0	0	0	0	0	0	0	0	0	0	0	0	0	0	0	0	0	0	0	0	0	0	0	0	0	0	0	0	0	0	0	0	0	0	0	0	0	0
ASV_dhaM_13	0	0	0	0	0	0	0	0	0	0	0	0	0	0	0	0	0	0	0	0	0	0	0	0	0	0	0	0	0	0	0	0	0	0	0	0	0	0	0	0	0	0	0	0	0	0	0	0	0
ASV_dhaM_14	4	0	0	5	0	6	0	0	0	5	0	0	0	0	0	0	0	3	0	4	0	0	2	4	2	0	0	0	0	0	0	0	0	0	0	0	0	0	0	0	0	0	0	0	0	0	0	0	0
ASV_dhaM_15	0	0	0	0	0	0	0	0	0	0	0	0	0	0	0	0	0	0	0	0	0	0	0	0	0	0	0	0	0	0	0	0	0	0	0	0	0	0	0	0	0	0	0	0	0	0	0	0	0
ASV_dhaM_16	0	0	0	0	0	0	0	0	0	0	0	0	0	0	0	0	0	0	0	0	0	0	0	0	0	0	0	0	0	0	0	0	0	0	0	0	0	0	0	0	0	0	4	0	0	0	0	0	0
ASV_dhaM_17	0	0	0	0	0	0	0	0	0	0	0	0	0	0	0	0	0	0	0	0	0	0	0	0	0	0	0	0	0	0	0	0	0	0	0	0	0	0	0	0	0	0	0	0	0	0	0	0	0
[Dominant ASV reads] / [Total reads]	0.999575	0.999516	0.996099	0.994753	0.998274	0.999741	1	0.999818	0.997867	0.999761	0.999805	0.546471	1	0.999692	0.999484	1	1	0.999839	1	0.999778	0.522514	0.999774	0.999882	0.999761	0.999877	1	1	1	1	0.999716	1	1	0.999328	0.997919	1	1	1	0.77536	0.661485	1	0.776221	1	0.998789	0.571017	1	1	1	1	1
Proportion of eDNA samples (n = 114) with dominant ASVs representing more than 50% of total reads (Isolates excluded).	1
Proportion of eDNA samples (n = 114) with dominant ASVs representing more than 70% of total reads (Isolates excluded).	0.947368
Nb. total ASV per sample	3	2	2	3	2	2	1	2	2	2	2	2	1	2	2	1	1	2	1	2	2	2	2	2	2	1	1	1	1	2	1	1	2	2	1	1	1	6	2	1	3	1	2	8	1	1	1	1	1
Nb. Max. ASV per sample	8
Mean ASV per sample	0.9375
[truncated: 127 more columns]
